# Supplementary material for: Genomic Signatures of Local Adaptation under High Gene Flow in Lumpfish—Implications for Broodstock Provenance Sourcing and Larval Production
Source: Genes (Basel). 2023 Sep 26;14(10):1870. doi: 10.3390/genes14101870 (PMC10606024; doi:10.3390/genes14101870)
Supplement: Supplementary file 1 [file genes-14-01870-s001.zip]

Archive with 1 entries (1 files):
- genes-2596356-supplementary.pdf
